# Supplementary material for: ClassifyMe: A Field-Scouting Software for the Identification of Wildlife in Camera Trap Images
Source: Animals (Basel). 2019 Dec 27;10(1):58. doi: 10.3390/ani10010058 (PMC7022311; doi:10.3390/ani10010058)
Supplement: Supplementary file 1 [file animals-10-00058-s001.zip]

Archive with 13 entries (10 files):
- sup/
- sup/ClassifyMe_SupplementaryMaterial S1.docx
- __MACOSX/
- __MACOSX/sup/
- __MACOSX/sup/._ClassifyMe_SupplementaryMaterial S1.docx
- sup/.DS_Store
- __MACOSX/sup/._.DS_Store
- sup/ClassifyMe_SupplementaryMaterial S3.docx
- __MACOSX/sup/._ClassifyMe_SupplementaryMaterial S3.docx
- sup/ClassifyMe_SupplementaryMaterial S2.docx
- __MACOSX/sup/._ClassifyMe_SupplementaryMaterial S2.docx
- sup/NewEnglandDay.cfg
- __MACOSX/sup/._NewEnglandDay.cfg
